# Supplementary material for: MLVA for Salmonella enterica subsp. enterica Serovar Dublin: Development of a Method Suitable for Inter-Laboratory Surveillance and Application in the Context of a Raw Milk Cheese Outbreak in France in 2012
Source: Front Microbiol. 2017 Feb 27;8:295. doi: 10.3389/fmicb.2017.00295 (PMC5326744; doi:10.3389/fmicb.2017.00295)
Supplement: TABLE S1 — List of strains analyzed in the present study. [file Table_1.XLSX]

## Sheet: Feuil1
Strain	Matrix	Sampling date	Origin	Food chain
Animal sector
02EB9210SAL	not specified	not specified	Farm animal sampling	Bovine
03EB05SAL	not specified	not specified	Farm animal sampling	Bovine
03EB07SAL	water	not specified	Ecosystem	Bovine
03EB4085SAL	not specified	not specified	Farm animal sampling	Bovine
03EB8082SAL	not specified	not specified	Farm animal sampling	Bovine
03EB9534SAL	not specified	not specified	Farm environment	Bovine
10CEB1820SAL	veal	not specified	Farm animal sampling	Bovine
10CEB80SAL	not specified	not specified	Farm animal sampling	Poultry
11CEB386SAL	water	not specified	Ecosystem
11CEB6804SAL	veal	2011-12-14	Farm animal sampling	Bovine
11CEB6841SAL	placenta	2011-12-16	Farm animal sampling	Bovine
11CEB6842SAL	placenta	not specified	Farm animal sampling	Bovine
11CEB6843SAL	lung	not specified	Farm animal sampling	Bovine
11CEB6844SAL	faeces	not specified	Farm animal sampling	Bovine
11CEB6847SAL	stomach contents (abortion)	not specified	Farm animal sampling	Bovine
11CEB6850SAL	placenta	not specified	Farm animal sampling	Bovine
11CEB6859SAL	milk	not specified	Farm animal sampling	Bovine
11CEB6864SAL	water	not specified	Farm environment	Bovine
11CEB6873SAL	milk	not specified	Farm animal sampling	Bovine
11CEB6876SAL	liver (abortion)	not specified	Farm animal sampling	Bovine
11CEB6877SAL	milk	not specified	Farm animal sampling	Bovine
11CEB6878SAL	faeces	2011-12-16	Farm animal sampling	Bovine
11CEB6882SAL	placenta	not specified	Farm animal sampling	Bovine
11CEB6884SAL	faeces	not specified	Farm animal sampling	Bovine
2013LSAL02435	milk	23/01/2012	Farm animal sampling	Bovine
2013LSAL02436	milk	26/03/2012	Farm animal sampling	Bovine
2013LSAL02457	faeces	11/06/2012	Farm animal sampling	Bovine
2013LSAL02458	faeces	04/07/2012	Farm animal sampling	Bovine
2013LSAL02437	faeces	2012-07-03	Farm animal sampling	Bovine
2013LSAL02460	placenta	10/07/2012	Farm animal sampling	Bovine
2013LSAL02461	placenta	13/07/2012	Farm animal sampling	Bovine
2013LSAL02438	placenta	19/07/2012	Farm animal sampling	Bovine
2013LSAL02464	faeces	30/07/2012	Farm animal sampling	Bovine
2013LSAL02465	placenta	07/08/2012	Farm animal sampling	Bovine
2013LSAL02466	liver	14/08/2012	Farm animal sampling	Bovine
2013LSAL02467	placenta	17/08/2012	Farm animal sampling	Bovine
2013LSAL02468	vaginal mucus	03/09/2012	Farm animal sampling	Bovine
2013LSAL02469	placenta	03/09/2012	Farm animal sampling	Bovine
2013LSAL02470	faeces	04/09/2012	Farm animal sampling	Bovine
2013LSAL02471	faeces	11/09/2012	Farm animal sampling	Bovine
2013LSAL02472	placenta	11/09/2012	Farm animal sampling	Bovine
2013LSAL02473	placenta	17/09/2012	Farm animal sampling	Bovine
2013LSAL02441	placenta	15/09/2012	Farm animal sampling	Bovine
2013LSAL02475	placenta	18/09/2012	Farm animal sampling	Bovine
2013LSAL02442	vaginal mucus	17/09/2012	Farm animal sampling	Bovine
2013LSAL02477	placenta	22/09/2012	Farm animal sampling	Bovine
2013LSAL02478	placenta	24/09/2012	Farm animal sampling	Bovine
2013LSAL02479	placenta	20/09/2012	Farm animal sampling	Bovine
2013LSAL02480	placenta	01/10/2012	Farm animal sampling	Bovine
2013LSAL02481	placenta	03/10/2012	Farm animal sampling	Bovine
2013LSAL02482	placenta	09/10/2012	Farm animal sampling	Bovine
2013LSAL02443	placenta	15/10/2012	Farm animal sampling	Bovine
2013LSAL02444	liver	28/10/2012	Farm animal sampling	Bovine
2013LSAL02485	faeces	16/11/2012	Farm animal sampling	Bovine
2013LSAL02486	placenta	26/11/2012	Farm animal sampling	Bovine
2013LSAL02446	placenta	23/11/2012	Farm animal sampling	Bovine
2013LSAL02447	placenta	26/11/2012	Farm animal sampling	Bovine
2013LSAL02450	placenta	31/12/2012	Farm animal sampling	Bovine
2013LSAL05355	placenta	27/07/2013	Farm animal sampling	Bovine
2013LSAL05357	placenta	19/08/2013	Farm animal sampling	Bovine
2013LSAL05358	milk	14/08/2013	Farm animal sampling	Bovine
2013LSAL05364	faeces	31/08/2013	Farm animal sampling	Bovine
2013LSAL05367	faeces	04/09/2013	Farm animal sampling	Bovine
2013LSAL05354	placenta	22/07/2013	Farm animal sampling	Bovine
2013LSAL05356	placenta	02/08/2013	Farm animal sampling	Bovine
2013LSAL05359	placenta	26/08/2013	Farm animal sampling	Bovine
2013LSAL05360	placenta	26/08/2013	Farm animal sampling	Bovine
2013LSAL05361	faeces	27/08/2013	Farm animal sampling	Bovine
2013LSAL05362	placenta	26/08/2013	Farm animal sampling	Bovine
2013LSAL05363	placenta	02/09/2013	Farm animal sampling	Bovine
2013LSAL05365	placenta	05/09/2013	Farm animal sampling	Bovine
2013LSAL05366	faeces	04/09/2013	Farm animal sampling	Bovine
2013LSAL05371	placenta	09/10/2013	Farm animal sampling	Bovine
2013LSAL05353	faeces	01/07/2013	Farm animal sampling	Bovine
2015LSAL00253	wipe on teat	2014-04-17	Farm environment	Bovine
2015LSAL00633	placenta	2014-09-10	Farm animal sampling	Bovine
2015LSAL00298	not specified	2015-01-14	Farm animal sampling	Bovine
2015LSAL00329	filters of milking machine	2015-01-07	Farm environment	Bovine
2015LSAL00330	filters of milking machine	2015-01-08	Farm environment	Bovine
2015LSAL00975	filters of milking machine	2015-02-17	Farm environment	Bovine
02EB10321SAL	not specified	not specified	not specified	Bovine
03EB10074SAL	collective dejection	not specified	Ecosystem
03EB8833SAL	not specified	not specified	Farm animal sampling	Bovine
11CEB5905SAL	abortion	2011-09-27	Farm animal sampling	Bovine
D3883-03	milk	2011-10-24	Farm animal sampling	Bovine
11CEB6845SAL	placenta	2011-10-17	Farm animal sampling	Bovine
11CEB6851SAL	uterine pus	2011-09-07	Farm animal sampling	Bovine
11CEB6852SAL	liver (abortion)	2011-09-04	Farm animal sampling	Bovine
11CEB6855SAL	liver (abortion)	01/08/2011	Farm animal sampling	Bovine
11CEB6863SAL	placenta	26/11/2011	Farm animal sampling	Bovine
11CEB6865SAL	placenta	2011-11-18	Farm animal sampling	Bovine
11CEB6866SAL	placenta	16/11/2011	Farm animal sampling	Bovine
11CEB6870SAL	liver of veal	31/10/2011	Farm animal sampling	Bovine
11CEB6872SAL	placenta	19/10/2011	Farm animal sampling	Bovine
11CEB6880SAL	placenta	05/09/2011	Farm animal sampling	Bovine
13CEB4513SAL	feed	2013-10-09	Animal feed	Poultry
13CEB729SAL	chamois	2009-11-12	Farm animal sampling	Chamois
13CEB730SAL	chamois	2011-10-14	Farm animal sampling	Chamois
13CEB731SAL	chamois	2011-11-18	Farm animal sampling	Chamois
2014LSAL04109	filters of milking machine	2014-09-19	Farm animal sampling	Bovine
2014LSAL05459	filters of milking machine	2014-11-24	Farm environment	Bovine
2014LSAL05699	filters of milking machine	2014-12-05	Farm environment	Bovine
2014LSAL05994	dairy cows	2014-12-16	Farm animal sampling	Bovine
2014LSAL06005	filters of milking machine	2014-12-19	Farm environment	Bovine
93_1086	not specified	1993-01-01	Farm animal sampling	Bovine
94_2023	not specified	1994-01-01	Farm animal sampling	Bovine
95_8062	fish from Vietnam	1995-01-01	not specified	Fish
03EB8747SAL	not specified	not specified	Farm animal sampling	Bovine
CN178/72 (WS1963)	not specified	1972-01-01	Farm animal sampling	Bovine
Food sector
ZE 0202038-01	cheese	not specified	Processing or Retail	Milk products
02EB9418SAL	chopped steak	not specified	Processing or Retail	Meat products
03EB11020SAL	raw milk cheese	not specified	Processing or Retail	Milk products
03EB11079SAL	rosette	not specified	Processing or Retail	Meat products
03EB3784SAL	beef tongue	not specified	Processing or Retail	Meat products
03EB8994SAL	filter for milk	not specified	Processing or Retail	Milk products
E 3309-02	cheese	not specified	Processing or Retail	Milk products
10CEB2150SAL	beef liver	2010-05-06	Processing or Retail	Meat products
10CEB2371SAL	beef tab	2010-04-28	Processing or Retail	Meat products
10CEB3063SAL	veal liver	not specified	Processing or Retail	Meat products
10CEB472SAL	beef tab	2010-01-19	Processing or Retail	Meat products
10CEB8244SAL	morbier	not specified	Processing or Retail	Milk products
10CEB8798SAL	raclette	2010-09-23	Processing or Retail	Milk products
11CEB3960SAL	morbier and raclette	not specified	Processing or Retail	Milk products
11CEB6136SAL	chopped steak	2011-10-31	Processing or Retail	Meat products
11CEB6200SAL	veal	2011-10-27	Processing or Retail	Meat products
D4208-05	milk	2011-11-13	Processing or Retail	Milk products
D4209-06	raw milk cheese	2011-11-13	Processing or Retail	Milk products
11CEB65SAL	raw milk cheese	2010-12-18	Processing or Retail	Milk products
12CEB3537SAL	filter for milk	2012-08-27	Processing or Retail	Milk products
12CEB3592SAL	raw milk St Nactaire	2012-09-03	Processing or Retail	Milk products
12CEB3653SAL	raw milk St Nactaire	2012-08-29	Processing or Retail	Milk products
12CEB3654SAL	raw milk St Nactaire	2012-09-06	Processing or Retail	Milk products
12CEB3657SAL	raw milk St Nactaire	2012-09-03	Processing or Retail	Milk products
12CEB3771SAL	raw milk St Nactaire	2012-09-11	Processing or Retail	Milk products
12CEB526SAL	raw milk	2012-01-19	Processing or Retail	Milk products
12CEB649SAL	raw milk	2012-01-31	Processing or Retail	Milk products
5925-13 (Tube D5925.13)	raw milk	2013-12-02	Processing or Retail	Milk products
5925-04 (Tube D5925.04)	raw milk	2013-12-02	Processing or Retail	Milk products
6091-04	cheese	2013-12-06	Processing or Retail	Milk products
2013LSAL05027	raw milk	2013-11-19	Processing or Retail	Milk products
2013LSAL05028	raw milk	2013-11-04	Processing or Retail	Milk products
2013LSAL05029	morbier	2013-11-08	Processing or Retail	Milk products
2013LSAL05030	morbier	2013-11-08	Processing or Retail	Milk products
2013LSAL05031	morbier	2013-11-08	Processing or Retail	Milk products
D411.01	cheese	2014-01-15	Processing or Retail	Milk products
2014LSAL00389	milk	2014-01-09	Processing or Retail	Milk products
2014LSAL00244	raw milk	2013-11-25	Processing or Retail	Milk products
2014LSAL00245	raclette	2013-11-25	Processing or Retail	Milk products
2014LSAL02918	milk	2014-06-16	Processing or Retail	Milk products
2014LSAL02919	morbier	2014-06-24	Processing or Retail	Milk products
2014LSAL02920	morbier	2014-06-17	Processing or Retail	Milk products
2014LSAL02921	morbier	2014-06-17	Processing or Retail	Milk products
2014LSAL02922	morbier	2014-06-17	Processing or Retail	Milk products
2014LSAL02923	morbier	2014-06-17	Processing or Retail	Milk products
2014LSAL02924	morbier	2014-06-17	Processing or Retail	Milk products
2014LSAL02925	morbier	2014-06-17	Processing or Retail	Milk products
2014LSAL02926	morbier	2014-06-17	Processing or Retail	Milk products
2014LSAL02927	morbier	2014-06-17	Processing or Retail	Milk products
2014LSAL02928	milk	2014-04-12	Processing or Retail	Milk products
2014LSAL02929	morbier	2014-03-20	Processing or Retail	Milk products
2014LSAL02930	morbier	2014-03-18	Processing or Retail	Milk products
2014LSAL02931	morbier	2014-04-04	Processing or Retail	Milk products
2014LSAL02932	morbier	2014-04-03	Processing or Retail	Milk products
2014LSAL02933	morbier	2014-04-03	Processing or Retail	Milk products
2014LSAL02934	morbier	2014-04-15	Processing or Retail	Milk products
2014LSAL02935	morbier	2014-06-10	Processing or Retail	Milk products
2014LSAL02936	morbier	2014-06-10	Processing or Retail	Milk products
2014LSAL02937	morbier	2014-06-10	Processing or Retail	Milk products
2014LSAL02938	morbier	2014-06-10	Processing or Retail	Milk products
2014LSAL02939	morbier	2014-06-10	Processing or Retail	Milk products
2014LSAL02940	morbier	2014-06-10	Processing or Retail	Milk products
2014LSAL02941	morbier	2014-06-10	Processing or Retail	Milk products
2014LSAL02942	morbier	2014-05-23	Processing or Retail	Milk products
2014LSAL02943	morbier	2014-05-23	Processing or Retail	Milk products
2014LSAL02944	morbier	2014-05-20	Processing or Retail	Milk products
2014LSAL02945	morbier	2014-05-13	Processing or Retail	Milk products
2014LSAL02946	morbier	2014-05-13	Processing or Retail	Milk products
2014LSAL02947	morbier	2014-05-06	Processing or Retail	Milk products
2014LSAL02948	morbier	2014-05-05	Processing or Retail	Milk products
2014LSAL02949	morbier	2014-04-30	Processing or Retail	Milk products
2014LSAL02950	morbier	2014-04-30	Processing or Retail	Milk products
2014LSAL02951	morbier	2014-04-30	Processing or Retail	Milk products
2014LSAL02952	morbier	2014-04-15	Processing or Retail	Milk products
2014LSAL02953	morbier	2014-04-03	Processing or Retail	Milk products
2014LSAL02954	morbier	2014-03-18	Processing or Retail	Milk products
2014LSAL02955	morbier	2014-06-10	Processing or Retail	Milk products
2014LSAL02956	morbier	2014-06-10	Processing or Retail	Milk products
2014LSAL02957	morbier	2014-06-10	Processing or Retail	Milk products
2014LSAL02972	morbier	2014-06-17	Processing or Retail	Milk products
2014LSAL02973	morbier	2014-05-23	Processing or Retail	Milk products
2014LSAL02974	morbier	2014-05-20	Processing or Retail	Milk products
2014LSAL02975	morbier	2014-04-23	Processing or Retail	Milk products
2014LSAL02976	morbier	2014-05-20	Processing or Retail	Milk products
2014LSAL04197	milk	2014-05-06	Processing or Retail	Milk products
2014LSAL04198	morbier	2014-03-18	Processing or Retail	Milk products
2014LSAL04199	morbier	2014-05-06	Processing or Retail	Milk products
2014LSAL04200	milk	2014-10-02	Processing or Retail	Milk products
2014LSAL04201	milk	2014-10-02	Processing or Retail	Milk products
2014LSAL04202	morbier	2014-08-26	Processing or Retail	Milk products
2014LSAL04172	morbier	2014-10-08	Processing or Retail	Milk products
2014LSAL04423	milk	2014-10-15	Processing or Retail	Milk products
2014LSAL04424	morbier	2014-10-02	Processing or Retail	Milk products
2014LSAL04425	morbier	2014-10-02	Processing or Retail	Milk products
2014LSAL04426	non-cooked paste	2014-10-19	Processing or Retail	Meat products
2014LSAL04427	non-cooked paste	2014-10-19	Processing or Retail	Meat products
2014LSAL04428	non-cooked paste	2014-10-19	Processing or Retail	Meat products
2014LSAL04429	non-cooked paste	2014-10-02	Processing or Retail	Meat products
2014LSAL04430	non-cooked paste	2014-10-19	Processing or Retail	Meat products
2014LSAL04431	morbier	2014-10-24	Processing or Retail	Milk products
2014LSAL04432	morbier	2014-10-02	Processing or Retail	Milk products
D3761-02	milk	2014-08-20	Processing or Retail	Milk products
D3761-09	milk	2014-08-20	Processing or Retail	Milk products
D3762-01	cheese	2014-08-20	Processing or Retail	Milk products
2015LSAL00353	raw milk St Nactaire	2015-01-08	Processing or Retail	Milk products
2015LSAL00504	raw milk	2015-01-19	Processing or Retail	Milk products
2015LSAL00505	morbier	2015-01-14	Processing or Retail	Milk products
2015LSAL00614	morbier	2015-01-14	Processing or Retail	Milk products
2015LSAL00615	morbier	2015-01-22	Processing or Retail	Milk products
2015LSAL00616	raw milk	2014-12-22	Processing or Retail	Milk products
2015LSAL00617	raw milk	2015-01-14	Processing or Retail	Milk products
2015LSAL01088	St Nactaire	2015-03-17	Processing or Retail	Milk products
E 961-01	milk	not specified	Processing or Retail	Milk products
ZE0301122/1	milk	not specified	Processing or Retail	Milk products
ZE 0301203-01	milk	not specified	Processing or Retail	Milk products
ZE 0301310-02	milk	not specified	Processing or Retail	Milk products
03EB575SAL	not specified	not specified	Processing or Retail	Milk products
03EB8736SAL	raw milk cheese	not specified	Processing or Retail	Milk products
E 3165-4 (22)	milk	not specified	Processing or Retail	Milk products
E3490-01	raw milk cheese	not specified	Processing or Retail	Milk products
10CEB141SAL	veal leg	not specified	Processing or Retail	Meat products
E 2602-02	cheese	not specified	Processing or Retail	Milk products
10CEB8379SAL	raw milk	not specified	Processing or Retail	Milk products
11CEB3959SAL	raw milk	not specified	Processing or Retail	Milk products
11CEB4817SAL	morbier	not specified	Processing or Retail	Milk products
D 3120-01	raw milk	not specified	Processing or Retail	Milk products
11CEB703SAL	raw milk	not specified	Processing or Retail	Milk products
02EB12629SAL	raw milk	not specified	Processing or Retail	Milk products
12CEB3654SAL	raw milk St Nactaire	not specified	Processing or Retail	Milk products
12CEB525SAL	not specified	not specified	Processing or Retail	Milk products
13CEB4512SAL	miorbier	2013-10-22	Processing or Retail	Milk products
2013LSAL05228	reblochon	2013-11-29	Processing or Retail	Milk products
2013LSAL05232	reblochon	2013-11-29	Processing or Retail	Milk products
2013LSAL04931	reblochon	2013-11-27	Processing or Retail	Milk products
2013LSAL04936	milk	2013-11-27	Processing or Retail	Milk products
2013LSAL05226	milk	2013-11-29	Processing or Retail	Milk products
2013LSAL05227	filter for milk	2013-11-29	Processing or Retail	Milk products
2013LSAL05236	milk	2013-11-29	Processing or Retail	Milk products
2013LSAL05237	reblochon	2013-11-29	Processing or Retail	Milk products
2013LSAL05241	reblochon	2013-11-29	Processing or Retail	Milk products
2013LSAL05244	milk	2013-11-29	Processing or Retail	Milk products
2014LSAL02498	milk	2014-06-12	Processing or Retail	Milk products
2014LSAL04602	filter for milk	2014-10-12	Processing or Retail	Milk products
2014LSAL05331	raw mill	2014-11-19	Processing or Retail	Milk products
CIM3627	not specified	2012-01-01	Processing or Retail	Milk products
CIM3628	not specified	2012-01-01	Processing or Retail	Milk products
CIM3629	not specified	2012-01-01	Processing or Retail	Milk products
CIM3807	not specified	2012-01-01	Processing or Retail	Milk products
CIM3809	not specified	2012-01-01	Processing or Retail	Milk products
CIM3811	not specified	2012-01-01	Processing or Retail	Milk products
CIM3813	not specified	2012-01-01	Processing or Retail	Milk products
CIM3815	not specified	2012-01-01	Processing or Retail	Milk products
CIM3817	not specified	2012-01-01	Processing or Retail	Milk products
CIM3819	not specified	2012-01-01	Processing or Retail	Milk products
CIM3820	not specified	2012-01-01	Processing or Retail	Milk products
CIM3821	not specified	2012-01-01	Processing or Retail	Milk products
CIM3823	not specified	2012-01-01	Processing or Retail	Milk products
CIM3825	not specified	2012-01-01	Processing or Retail	Milk products
CIM3827	not specified	2012-01-01	Processing or Retail	Milk products
CIM3829	not specified	2012-01-01	Processing or Retail	Milk products
CIM3830	not specified	2012-01-01	Processing or Retail	Milk products
CIM3832	not specified	2012-01-01	Processing or Retail	Milk products
CIM3834	not specified	2012-01-01	Processing or Retail	Milk products
CIM3835	not specified	2012-01-01	Processing or Retail	Milk products
CIM3837	not specified	2012-01-01	Processing or Retail	Milk products
CIM3839	not specified	2012-01-01	Processing or Retail	Milk products
CIM3902	not specified	2012-01-01	Processing or Retail	Milk products
CIM3903	not specified	2012-01-01	Processing or Retail	Milk products
CIM3904	not specified	2012-01-01	Processing or Retail	Milk products
CIM3905	not specified	2012-01-01	Processing or Retail	Milk products
CIM3906	not specified	2012-01-01	Processing or Retail	Milk products
CIM3907	not specified	2012-01-01	Processing or Retail	Milk products
CIM3908	not specified	2012-01-01	Processing or Retail	Milk products
CIM3909	not specified	2012-01-01	Processing or Retail	Milk products
CIM3910	not specified	2012-01-01	Processing or Retail	Milk products
CIM3911	not specified	2012-01-01	Processing or Retail	Milk products
CIM3912	not specified	2012-01-01	Processing or Retail	Milk products
CIM3913	not specified	2012-01-01	Processing or Retail	Milk products
CIM3914	not specified	2012-01-01	Processing or Retail	Milk products
CIM3916	not specified	2012-01-01	Processing or Retail	Milk products
CIM3917	not specified	2012-01-01	Processing or Retail	Milk products
CIM3919	not specified	2012-01-01	Processing or Retail	Milk products
CIM3920	not specified	2012-01-01	Processing or Retail	Milk products
CIM3921	not specified	2012-01-01	Processing or Retail	Milk products
CIM3922	not specified	2012-01-01	Processing or Retail	Milk products
CIM3223	not specified	2012-01-01	Processing or Retail	Milk products
CIM3925	not specified	2012-01-01	Processing or Retail	Milk products
CIM3926	not specified	2012-01-01	Processing or Retail	Milk products
CIM3927	not specified	2012-01-01	Processing or Retail	Milk products
CIM3928	not specified	2012-01-01	Processing or Retail	Milk products
CIM3931	not specified	2012-01-01	Processing or Retail	Milk products
CIM3932	not specified	2012-01-01	Processing or Retail	Milk products
CIM3933	not specified	2012-01-01	Processing or Retail	Milk products
CIM3934	not specified	2012-01-01	Processing or Retail	Milk products
00_7892	shellfish	2000-01-01	Processing or Retail	Fish product
02_1209	delicatessen	2002-01-01	Processing or Retail	Meat products
10CEB2302SAL	raw milk cheese	2010-04-30	Processing or Retail	Milk products
D4329-04 (D4164-02)	milk	2015-08-13	Processing or Retail	Milk products
Clinical strains
201111603	blood	2011-12-03
201111604	blood	2011-12-03
201111748	blood	2011-12-06
201111797	blood	2011-12-09
201111867	stools	2011-12-09
201112007	ascites	2011-12-16
201112110	blood	2011-12-18
201200023	blood	2011-12-23
201200028	stools	2011-12-20
201207167	stools	2012-08-24
201206592	blood	2012-08-22
201207452	stools	2012-09-01
201202917	urine	2012-04-30
201206547	stools	2012-08-15
201500081	stools	2014-11-11
201500530	blood	2015-01-12
201500741	stools	2015-01-22
201501059	blood	2015-02-04
201501125	not specified	2015-02-05
201501141	not specified	2015-02-06
201501259	blood	2015-02-13
201501295	stools	2015-02-16
201501391	blood	2015-02-17
201501428	blood	2015-02-16
201501445	blood	2015-02-18
201501526	blood	2015-02-22
201501543	blood	2015-02-22
201501550	stools	2015-02-24
201501559	stools	2015-02-18
201501577	blood	2015-02-25
201501592	stools	2015-02-28
201501596	blood	2015-03-01
201501609	blood	2015-02-28
201501628	blood	2015-02-28
201501662	stools	2015-02-26
201501814	stools	2015-03-05
201501819	blood	2015-03-07
201501596	stools	2015-03-01
201501883	articular sample	2015-03-02
201501897	urine	2015-03-09
201501913	stools	2015-03-08
201501946	stools	2015-03-10
201501982	blood	2015-03-14
201502057	stools	2015-03-15
201502243	stools	2015-03-23
201502353	blood	2015-03-26
201502370	blood	2015-03-16
201502408	not specified	2015-03-28
201502429	blood	2015-03-31
201502529	blood	2015-03-26
201502563	blood	2015-04-02
201502805	stools	2015-04-13
201502930	blood	2015-04-22
01_9588	blood	2001-01-01
01_9808	blood	2001-01-01
03_2892	urine	2003-01-01
09_2054	stools	2009-01-01
201001882	blood	2010-01-01
201200014	blood	2011-12-26
201200083	urine	2011-12-30
201402488	prosthesis	2014-04-07
201103545	blood	2011-05-24
SARB13	not specified	not specified
88-500(WS1981)	not specified	1988-01-01
02-9836	stools	2002-01-01
05-1078	blood	2005-01-01
65K (WS247)	stools	1929-01-01
92_9894	blood	1992-01-01
93_3170	blood	1993-01-01
93_5462	blood	1993-01-01
93_1557	stools	1993-01-01
94_8298	blood	1994-01-01
98_5329	blood	1998-01-01
99_1373	blood	1999-01-01
99_5828	blood	1999-01-01
99_6207	blood	1999-01-01
02_5213	blood	2002-01-01
03_9224	blood	2003-01-01
04_4663	blood	2004-01-01
05_5914	not specified	2005-01-01
05_6136	blood	2005-01-01
05_2324	blood	2005-01-01
08_6645	blood	2008-01-01
201005507	blood	2010-08-16
201208204	stools	2012-09-17
201200586	stools	2012-01-20
201208243	stools	2012-09-21
201409292	stools	2014-09-12
10435-12	not specified	2012-01-01
6713-88 (WS1681)	not specified	1988-01-01
5901-87 (WS1682)	not specified	1987-01-01
CN346/64 (WS1962)	sputum	1964-01-01
201500719	blood	2015-01-22
201208251	pus	2012-09-13
