# Supplementary material for: MLVA for Salmonella enterica subsp. enterica Serovar Dublin: Development of a Method Suitable for Inter-Laboratory Surveillance and Application in the Context of a Raw Milk Cheese Outbreak in France in 2012
Source: Front Microbiol. 2017 Feb 27;8:295. doi: 10.3389/fmicb.2017.00295 (PMC5326744; doi:10.3389/fmicb.2017.00295)
Supplement: TABLE S2 — Twenty-one VNTR markers tested. The 21 VNTR markers published from 2003 to 2009 and collected in the review of Kruy et al. (2011) selected for the study and blasted on the genomic sequence of Salmonella Dublin strains CT_02021853 (accession No. NC_011205.1/CP001144.1). [file Table_2.XLSX]

## Sheet: Feuil1
Locus	Forward Primer (5'-3')a	Reverse Primer (5'-3')	PCR product length (bp)b	Positionc
Blast (presence of VNTR)
STTR3	CCCCCTACGCCCGATAATGG	TGACGCCGTTGCTGAAGGTAATAA	408	3670189-3670597
STTR4	CGCGCCGCTATGAGTGGTGA	CAAAAGCGGTAGCGATGAGC	762	2758625-2759387
STTR5	ATGGCGAGGCGAGCAGCAGT	GGTCAGGCCGAATAGCAGGAT	276	3232249-3232525
STTR7	CGCGCAGCCGTTCTCACT	TGTTCCAGCGCAAAGGTATCTA	476	1019521-1019997
SE-2	CTTACGATTATACCTGGATTG	TGGACGGAGGCGATAG	200	4774929-4775129
SE-6	CCCCTACGCCCGATAATG	GCCGTTGCTGAAGGT	403	3670190-3670593
SENTR1	GCAACAGCAGCAGCAACAG	CCGAGCTGAGATCGCCAAG	439	839805-840244
SENTR3	CTAAACAAGCCGCTCATCCG	ACAACCTGCTGCTGTGCTG	492	1825966-1826458
Blast (No VNTR )
Sal02	GGAAAGACTGGCGAACAAAT	TCGCCAATACCATGAGTACG	106	718589-718695
Sal11	GCCAACGATCGCTACTTTTT	GCGCATACTACACCGATCAC	168	1265349-1265517
Sal20	CAGCCAACGCAACTTAACGA	ACTGTACCGTGCGCGTTT	174	4328469-4328643
SAL22	GCCAGAGGGTTCATTTTCAA	ATGCGACGCCGTTTTACTAC	162	4660529-4660691
TR4699	TATTCTACTTCAGTCCCCCC	AACCTCCCTGTATCTACCAA	206	4729803-4730009
SE-1	AGACGTGGCAAGGAACAGTAG	CCAGCCATCCATACCAAGAC	252	2631830-2632082
SE-3	CAACAAAACAACAGCAGCAT	GGGAAACGGTAATCAGAAAGT	307	2200257-2200564
SE-8	TTGCCGCATAGCAGCAGAAGT	GCCTGAACACGCTTTTTAATAGGTT	468	2972470-2972938
SE-9	CGTAGACAATCAGATTCATCCCGCG	TTTGAAACGGGGTGTGGCGCTG	319	557075-557394
STTR9	AGAGGCGCTGCGATTGACGATA	CATTTTCCACAGCGGCAGTTTTTC	143	3293687-3293830
Sal10	AAGCGACGTTCTTCTGCAAC	TGGAATATGATGGCATGACG	195	1265810-1266005
Newport-A	ACTGAAAGGAAGGGGAGAGC	GTCAGGGTGGAATAGAATGC	350	345254-345604
No Blast
STTR6	TCGGGCATGCGTTGAAA	CTGGTGGGGAGAATGACTGG
a: the primers presenting underlined letters were designed in this study, the others primers were reffered by Kruy et al., 2011 (review)
b: sequence lenght in genome of Salmonella Dublin strain CT_02021853 (accession No. NC_011205.1/CP001144.1) obtained from http://www.ncbi.nlm.nih.gov/genome/
c: Location of the VNTR on the chromosome of Salmonella Dublin strain CT_02021853 (accession No. NC_011205.1/CP001144.1) obtained from http://www.ncbi.nlm.nih.gov/genome/
