# Supplementary material for: MLVA for Salmonella enterica subsp. enterica Serovar Dublin: Development of a Method Suitable for Inter-Laboratory Surveillance and Application in the Context of a Raw Milk Cheese Outbreak in France in 2012
Source: Front Microbiol. 2017 Feb 27;8:295. doi: 10.3389/fmicb.2017.00295 (PMC5326744; doi:10.3389/fmicb.2017.00295)
Supplement: TABLE S3 — Multiple-locus variable number tandem repeat analysis and PFGE profiles for 51 strains used for calculating the discriminatory power of the two typing methods. [file Table_3.XLSX]

## Sheet: Feuil1
STTR5	Flanking size (bp) = 179	Pattern length (bp) = 6		STTR7	Flanking size (bp) = 265	Pattern length (bp) = 39		STTR3	Flanking size (bp) = 66	Pattern length (bp) = 33		SENTR1	Flanking size (bp) = 85	Pattern length (bp) = 45		SENTR3	Flanking size (bp) = 80	Pattern length (bp) = 93		SE-2	Flanking size (bp) = 168	Pattern length (bp) = 7
Reference strain	Measured length	Tandem repeats	Correct length	Reference strain	Measured length	Tandem repeats	Correct length	Reference strain	Measured length	Tandem repeats	Correct length	Reference strain	Measured length	Tandem repeats	Correct length	Reference strain	Measured length	Tandem repeats	Correct length	Reference strain	Measured length	Tandem repeats	Correct length
03EB8994SAL		8	229	03EB8994SAL		8	594	03EB8994SAL		10	409	03EB8994SAL		8	440	03EB8994SAL		4	494	03EB8994SAL		11	243
10CEB141SAL		9	235	10CEB141SAL		1	316	10CEB141SAL		10	409	10CEB141SAL		7	395	10CEB141SAL		5	588	10CEB141SAL		8	228
2014LSAL02934		22	313	2014LSAL02934		8	594	2014LSAL02934		10	409	2014LSAL02934		7	395	2014LSAL02934		5	588	2014LSAL02934		3	187
2015LSAL00352		7	223	2015LSAL00352		8	594	2015LSAL00352		10	409	2015LSAL00352		8	440	2015LSAL00352		4	493	2015LSAL00352		7	215
2015LSAL00380		24	325	2015LSAL00380		8	594	2015LSAL00380		10	409	2015LSAL00380		7	395	2015LSAL00380		5	588	2015LSAL00380		4	194
02EB9210SAL		15	271	02EB9210SAL		8	594	02EB9210SAL		10	409	02EB9210SAL		7	395	02EB9210SAL		5	588	02EB9210SAL		4	194
03EB3784SAL		10	239	03EB3784SAL		8	594	03EB3784SAL		8	343	03EB3784SAL		8	440	03EB3784SAL		5	588	03EB3784SAL		4	194
09CEB6631SAL		18	289	09CEB6631SAL		8	594	09CEB6631SAL		10	409	09CEB6631SAL		7	395	09CEB6631SAL		5	588	09CEB6631SAL		4	194
10CEB3063SAL		7	223	10CEB3063SAL		1	316	10CEB3063SAL		10	409	10CEB3063SAL		7	395	10CEB3063SAL		5	588	10CEB3063SAL		8	222
10CEB472SAL		11	247	10CEB472SAL		8	594	10CEB472SAL		10	409	10CEB472SAL		7	395	10CEB472SAL		5	588	10CEB472SAL		6	208
10CEB80SAL		16	277	10CEB80SAL		8	594	10CEB80SAL		10	409	10CEB80SAL		7	395	10CEB80SAL		3	399	10CEB80SAL		4	194
10CEB8244SAL		16	277	10CEB8244SAL		8	594	10CEB8244SAL		10	409	10CEB8244SAL		7	395	10CEB8244SAL		5	588	10CEB8244SAL		4	194
10CEB8798SAL		19	295	10CEB8798SAL		8	594	10CEB8798SAL		10	409	10CEB8798SAL		7	395	10CEB8798SAL		5	588	10CEB8798SAL		3	187
11CEB386SAL		8	229	11CEB386SAL		8	594	11CEB386SAL		10	409	11CEB386SAL		7	395	11CEB386SAL		5	588	11CEB386SAL		4	194
11CEB6136SAL		13	259	11CEB6136SAL		8	594	11CEB6136SAL		10	409	11CEB6136SAL		7	395	11CEB6136SAL		5	588	11CEB6136SAL		4	194
11CEB65SAL		6	217	11CEB65SAL		8	594	11CEB65SAL		10	409	11CEB65SAL		8	440	11CEB65SAL		4	494	11CEB65SAL		11	243
11CEB6804SAL		20	301	11CEB6804SAL		8	594	11CEB6804SAL		10	409	11CEB6804SAL		7	395	11CEB6804SAL		5	587	11CEB6804SAL		5	201
11CEB6847SAL		18	289	11CEB6847SAL		8	594	11CEB6847SAL		10	409	11CEB6847SAL		7	395	11CEB6847SAL		5	588	11CEB6847SAL		4	194
11CEB6876SAL		19	295	11CEB6876SAL		8	594	11CEB6876SAL		10	409	11CEB6876SAL		7	395	11CEB6876SAL		5	588	11CEB6876SAL		3	187
12CEB3654SAL		14	265	12CEB3654SAL		8	594	12CEB3654SAL		10	409	12CEB3654SAL		7	395	12CEB3654SAL		5	588	12CEB3654SAL		4	194
10CEB2371SAL		8	229	10CEB2371SAL		1	316	10CEB2371SAL		10	409	10CEB2371SAL		7	395	10CEB2371SAL		5	588	10CEB2371SAL		6	208
44663		12	253	44663		5	478	44663		10	409	44663		8	440	44663		4	493	44663		7	215
201501982		9	235	201501982		1	316	201501982		10	409	201501982		7	395	201501982		5	588	201501982		10	236
201500719		15	271	201500719		5	478	201500719		10	409	201500719		8	440	201500719		4	493	201500719		5	201
