# Supplementary material for: MLVA for Salmonella enterica subsp. enterica Serovar Dublin: Development of a Method Suitable for Inter-Laboratory Surveillance and Application in the Context of a Raw Milk Cheese Outbreak in France in 2012
Source: Front Microbiol. 2017 Feb 27;8:295. doi: 10.3389/fmicb.2017.00295 (PMC5326744; doi:10.3389/fmicb.2017.00295)
Supplement: TABLE S4 — Input file with data on the 24 standardization strains of Salmonella Dublin. This table can be used within an MLVA_normalizer workflow for normalizing MLVA results (Bachelerie et al., 2016). [file Table_4.XLSX]

## Sheet: Feuil1
Nb of strains	MLVA profiles							PFGE profiles
	STTR5	STTR7	STTR3	SE-6	SENTR1	SENTR3	SE-2
1	18	8	10	10	6	5	4	not typable
1	10	8	10	10	6	5	5	SDUBXB0001
5	12	8	10	10	6	5	3	SDUBXB0002
	13	8	10	10	6	5	3
	13	8	10	10	7	5	4
	18	8	10	10	6	5	3
31	7	1	10	10	6	5	7	SDUBXB0003
	8	8	10	10	6	5	4
	10	8	8	8	7	5	3
	12	8	10	10	6	5	3
	13	8	10	10	7	5	3
	13	8	10	10	6	5	3
	15	8	10	10	6	3	3
	15	8	10	10	6	5	3
	15	8	10	10	7	5	4
	17	8	10	10	6	5	3
	17	8	10	10	7	5	3
	17	8	10	10	6	5	4
	18	8	10	10	6	5	2
	18	8	10	10	6	5	3
	18	8	10	10	7	5	2
	18	8	10	10	7	5	3
	18	8	10	10	7	5	4
1	11	8	10	10	7	7	12	SDUBXB0004
1	17	8	10	10	6	5	3	SDUBXB0005
2	6	8	10	10	7	4	10	SDUBXB0006
	8	8	10	10	7	4	10
1	8	8	10	10	7	4	10	SDUBXB0007
1	14	8	10	10	6	5	3	SDUBXB0008
1	17	8	10	10	6	5	3	SDUBXB0009
1	17	8	10	10	6	5	3	SDUBXB0010
1	17	8	10	10	6	5	3	SDUBXB0011
2	8	1	10	10	6	5	5	SDUBXB0012
	19	8	10	10	6	5	4
2	11	8	10	10	7	5	4	SDUBXB0013
	18	8	10	10	7	5	2

## Sheet: Feuil2
Nb of strains	MLVA profiles							PFGE profiles
	STTR5	STTR7	STTR3	SE-6	SENTR1	SENTR3	SE-2
1	18	8	10	10	6	5	4	not typable
1	10	8	10	10	6	5	5	SDUBXB0001
5	12	8	10	10	6	5	3	SDUBXB0002
	13	8	10	10	6	5	3
	13	8	10	10	7	5	4
	18	8	10	10	6	5	3
31	7	1	10	10	6	5	7	SDUBXB0003
	8	8	10	10	6	5	4
	10	8	8	8	7	5	3
	12	8	10	10	6	5	3
	13	8	10	10	7	5	3
	13	8	10	10	6	5	3
	15	8	10	10	6	3	3
	15	8	10	10	6	5	3
	15	8	10	10	7	5	4
	17	8	10	10	6	5	3
	17	8	10	10	7	5	3
	17	8	10	10	6	5	4
	18	8	10	10	6	5	2
	18	8	10	10	6	5	3
	18	8	10	10	7	5	2
	18	8	10	10	7	5	3
	18	8	10	10	7	5	4
1	11	8	10	10	7	7	12	SDUBXB0004
1	17	8	10	10	6	5	3	SDUBXB0005
2	6	8	10	10	7	4	10	SDUBXB0006
	8	8	10	10	7	4	10
1	8	8	10	10	7	4	10	SDUBXB0007
1	14	8	10	10	6	5	3	SDUBXB0008
1	17	8	10	10	6	5	3	SDUBXB0009
1	17	8	10	10	6	5	3	SDUBXB0010
1	17	8	10	10	6	5	3	SDUBXB0011
2	8	1	10	10	6	5	5	SDUBXB0012
	19	8	10	10	6	5	4
2	11	8	10	10	7	5	4	SDUBXB0013
	18	8	10	10	7	5	2
	not typable	1
	SDUBXB0001	1
	SDUBXB0002	5
	SDUBXB0003	31
	SDUBXB0004	1
	SDUBXB0005	1
	SDUBXB0006	2
	SDUBXB0007	1
	SDUBXB0008	1
	SDUBXB0009	1
	SDUBXB0010	1
	SDUBXB0011	1
	SDUBXB0012	2
	SDUBXB0013	2
18	8	10	10	6	5	4	18-8-10-10-6-5-4
10	8	10	10	6	5	5	10-8-10-10-6-5-5
12	8	10	10	6	5	3	12-8-10-10-6-5-3
13	8	10	10	6	5	3	13-8-10-10-6-5-3
13	8	10	10	7	5	4	13-8-10-10-7-5-3
18	8	10	10	6	5	3	18-8-10-10-6-5-3
7	1	10	10	6	5	7	7-1-10-10-6-5-7
8	8	10	10	6	5	4	8-8-10-10-6-5-4
10	8	8	8	7	5	3	10-8-8-8-7-5-3
12	8	10	10	6	5	3	12-8-10-10-6-5-3
13	8	10	10	7	5	3	13-8-10-10-7-5-3
13	8	10	10	6	5	3	13-8-10-10-6-5-3
15	8	10	10	6	3	3	15-8-10-10-6-3-3
15	8	10	10	6	5	3	15-8-10-10-6-5-3
15	8	10	10	7	5	4	15-8-10-10-7-5-4
17	8	10	10	6	5	3	17-8-10-10-6-5-3
17	8	10	10	7	5	3	17-8-10-10-7-5-3
17	8	10	10	6	5	4	17-8-10-10-6-5-4
18	8	10	10	6	5	2	18-8-10-10-6-5-2
18	8	10	10	6	5	3	18-8-10-10-6-5-3
18	8	10	10	7	5	2	18-8-10-10-7-5-2
18	8	10	10	7	5	3	18-8-10-10-7-5-3
18	8	10	10	7	5	4	18-8-10-10-7-5-4
11	8	10	10	7	7	12	11-8-10-10-7-7-12
17	8	10	10	6	5	3	17-8-10-10-6-5-3
6	8	10	10	7	4	10	6-8-10-10-7-4-10
8	8	10	10	7	4	10	8-8-10-10-7-4-10
8	8	10	10	7	4	10	8-8-10-10-7-4-10
14	8	10	10	6	5	3	14-8-10-10-6-5-3
17	8	10	10	6	5	3	17-8-10-10-6-5-3
17	8	10	10	6	5	3	17-8-10-10-6-5-3
17	8	10	10	6	5	3	17-8-10-10-6-5-3
8	1	10	10	6	5	5	8-1-10-10-6-5-5
19	8	10	10	6	5	4	19-8-10-10-6-5-4
11	8	10	10	7	5	4	11-8-10-10-7-5-4
18	8	10	10	7	5	2	18-8-10-10-7-5-2
18-8-10-10-6-5-4
10-8-10-10-6-5-5
12-8-10-10-6-5-3
13-8-10-10-6-5-3
13-8-10-10-7-5-3
18-8-10-10-6-5-3
7-1-10-10-6-5-7
8-8-10-10-6-5-4
10-8-8-8-7-5-3
12-8-10-10-6-5-3
13-8-10-10-7-5-3
13-8-10-10-6-5-3
15-8-10-10-6-3-3
15-8-10-10-6-5-3
15-8-10-10-7-5-4
17-8-10-10-6-5-3
17-8-10-10-7-5-3
17-8-10-10-6-5-4
18-8-10-10-6-5-2
18-8-10-10-6-5-3
18-8-10-10-7-5-2
18-8-10-10-7-5-3
18-8-10-10-7-5-4
11-8-10-10-7-7-12
17-8-10-10-6-5-3
6-8-10-10-7-4-10
8-8-10-10-7-4-10
8-8-10-10-7-4-10
14-8-10-10-6-5-3
17-8-10-10-6-5-3
17-8-10-10-6-5-3
17-8-10-10-6-5-3
8-1-10-10-6-5-5
19-8-10-10-6-5-4
11-8-10-10-7-5-4
18-8-10-10-7-5-2

## Sheet: ID PFGE 51strains
Category	Frequency	N	1/(N(N-1))	xj*(xj-1)	Somme(xj*(xj-1))	Discriminatory power
not typable	1	51	0.000392157	0	956	0.625098
SDUBXB0001	1			0
SDUBXB0002	5			20
SDUBXB0003	31			930
SDUBXB0004	1			0
SDUBXB0005	1			0
SDUBXB0006	2			2
SDUBXB0007	1			0
SDUBXB0008	1			0
SDUBXB0009	1			0
SDUBXB0010	1			0
SDUBXB0011	1			0
SDUBXB0012	2			2
SDUBXB0013	2			2
				0
				0
				0
				0
				0
				0
				0
				0
				0
				0
				0
				0
				0
				0
				0
				0
				0
				0
				0
				0
				0
				0
				0
				0
				0
				0
				0
				0
				0
				0
				0
				0
				0
				0
				0
				0
				0
				0
				0
				0
				0
				0
				0
				0
				0
				0
				0
				0
				0
				0
				0
				0
				0
				0
				0
				0
				0
				0
				0
				0
				0
				0
				0
				0
				0
				0
				0
				0
				0
				0
				0
				0
				0
				0
				0
				0
				0
				0
				0
				0
				0
				0
				0
				0
				0
				0
				0
				0
				0
				0
				0
				0
				0
				0
				0
				0
				0
				0
				0
				0
				0
				0
				0
				0
				0
				0
				0
				0
				0
				0
				0
				0
				0
				0
				0
				0
				0
				0
				0
				0
				0
				0
				0
				0
				0
				0
				0
				0
				0
				0
				0
				0
				0
				0
				0
				0
				0
				0
				0
				0
				0
				0
				0
				0
				0
				0
				0
				0
				0
				0
				0
				0
				0
				0
				0
				0
				0
				0
				0
				0
				0
				0
				0
				0
				0
				0
				0
				0
				0
				0
				0
				0
				0
				0
				0
				0
				0
				0
				0
				0
				0
				0
				0
				0
				0
				0
				0
				0
				0
				0
				0
				0
				0
				0
				0
				0
				0
				0
				0
				0
				0
				0
				0
				0
				0
				0
				0
				0
				0
				0
				0
				0
				0
				0
				0
				0
				0
				0
				0
				0
				0
				0
				0
				0
				0
				0
				0
				0
				0
				0

## Sheet: Feuil5
18-8-10-10-6-5-4
10-8-10-10-6-5-5
12-8-10-10-6-5-3
13-8-10-10-6-5-3
13-8-10-10-7-5-3
18-8-10-10-6-5-3
7-1-10-10-6-5-7
8-8-10-10-6-5-4
10-8-8-8-7-5-3
12-8-10-10-6-5-3
13-8-10-10-7-5-3
13-8-10-10-6-5-3
15-8-10-10-6-3-3
15-8-10-10-6-5-3
15-8-10-10-7-5-4
17-8-10-10-6-5-3
17-8-10-10-7-5-3
17-8-10-10-6-5-4
18-8-10-10-6-5-2
18-8-10-10-6-5-3
18-8-10-10-7-5-2
18-8-10-10-7-5-3
18-8-10-10-7-5-4
11-8-10-10-7-7-12
17-8-10-10-6-5-3
6-8-10-10-7-4-10
8-8-10-10-7-4-10
8-8-10-10-7-4-10
14-8-10-10-6-5-3
17-8-10-10-6-5-3
17-8-10-10-6-5-3
17-8-10-10-6-5-3
8-1-10-10-6-5-5
19-8-10-10-6-5-4
11-8-10-10-7-5-4
18-8-10-10-7-5-2
